# Supplementary material for: Accurate localization of indoor high similarity scenes using visual slam combined with loop closure detection algorithm
Source: PLoS One. 2024 Dec 30;19(12):e0312358. doi: 10.1371/journal.pone.0312358 (PMC11684691; doi:10.1371/journal.pone.0312358)
Supplement: S1 Data — (ZIP) [file pone.0312358.s001.zip › Fig.4.xlsx]

## Sheet: Sheet1
	L=70	L=60	L=50	L=40	L=30	L=20	L=10
0	1	1	1	1	1	1	1
0.1	0.996255	1	1	0.996255	1	0.996255	0.931818
0.2	1	0.996255	1	0.996255	1	0.93	0.715909
0.3	1	0.996255	1	0.977528	0.925094	0.78	0.598485
0.4	0.951311	0.947566	0.947566	0.913858	0.857678	0.71	0.526515
0.5	0.88764	0.891386	0.883895	0.861423	0.805243	0.63	0.462121
0.6	0.86	0.812734	0.808989	0.79	0.76	0.56	0.393939
0.7	0.756554	0.749064	0.745318	0.72	0.67	0.52	0.333333
0.8	0.71	0.666667	0.674157	0.621723	0.59	0.44	0.287879
0.9	0.52	0.453184	0.423221	0.385768	0.36	0.23	0.151515
1	0.00374532	0	0	0	-0.00374532	0	0
