# Supplementary material for: Accurate localization of indoor high similarity scenes using visual slam combined with loop closure detection algorithm
Source: PLoS One. 2024 Dec 30;19(12):e0312358. doi: 10.1371/journal.pone.0312358 (PMC11684691; doi:10.1371/journal.pone.0312358)
Supplement: S1 Data — (ZIP) [file pone.0312358.s001.zip › Fig.6.xlsx]

## Sheet: Sheet1
	Lip6 Indoor	Bicocca Indoor	TUM_fr3_loh
10	38.8462	39.6154	40.3846
20	40.7143	41.4835	41.9231
30	42.5824	43.4615	43.7912
40	45.2198	46.2088	46.6484
50	49.2857	49.6154	50.7143
60	54.8901	55.5495	56.7582
70	62.033	63.022	63.5714
