# Supplementary material for: Accurate localization of indoor high similarity scenes using visual slam combined with loop closure detection algorithm
Source: PLoS One. 2024 Dec 30;19(12):e0312358. doi: 10.1371/journal.pone.0312358 (PMC11684691; doi:10.1371/journal.pone.0312358)
Supplement: S1 Data — (ZIP) [file pone.0312358.s001.zip › Fig.9.xlsx]

## Sheet: Sheet1
	Our medthod	ORB-SLAM2	SqueezeNet	DarkNet	HOG	GeM	NetVLAD
0	0.99999	1	1	1	0.99999	1	1
0.1	0.999661	0.996203	0.996203	0.999661	0.999641	1	1
0.2	0.999312	0.999312	0.995854	0.999312	0.999312	1	1
0.3	0.998964	0.92656	0.998964	0.995515	0.961033	1	1
0.4	0.998615	0.846902	0.92966	0.933098	0.902064	0.95	0.93
0.5	0.922415	0.749993	0.85345	0.856898	0.781037	0.91	0.88
0.6	0.822067	0.625517	0.794481	0.787584	0.660009	0.84	0.82
0.7	0.763098	0.349309	0.690685	0.711374	0.614833	0.74	0.7
0.8	0.686898	0.145524	0.611036	0.631716	0.497244	0.66	0.6
0.9	0.57	0.0589689	0.39001	0.403803	0.317597	0.5	0.48
1	9.96602e-06	-0.00344824	9.96602e-06	0	0	0	0
